# Supplementary material for: Graphene-Based Sensor for Detection of Bacterial Pathogens
Source: Sensors (Basel). 2021 Dec 3;21(23):8085. doi: 10.3390/s21238085 (PMC8662450; doi:10.3390/s21238085)
Supplement: Supplementary file 1 [file sensors-21-08085-s001.zip]

Archive with 1 entries (1 files):
- sensors-1477014-supplementary.pdf
